# Supplementary material for: Frequency-Dependent Dielectric Permittivity and Water Permeability in Ordered Mesoporous Silica-Grafted Fluorinated Polyimides
Source: Polymers (Basel). 2024 Jun 16;16(12):1716. doi: 10.3390/polym16121716 (PMC11207492; doi:10.3390/polym16121716)
Supplement: Supplementary file 1 [file polymers-16-01716-s001.zip]

Archive with 1 entries (1 files):
- polymers-3001692-supplementary.pdf
